# Supplementary material for: Characterization of Heat Shock Protein 60 as an Interacting Partner of Superoxide Dismutase 2 in the Silkworm, Bombyx mori, and Its Response to the Molting Hormone, 20-Hydroxyecdysone
Source: Antioxidants (Basel). 2021 Aug 30;10(9):1385. doi: 10.3390/antiox10091385 (PMC8468717; doi:10.3390/antiox10091385)
Supplement: Supplementary file 1 [file antioxidants-10-01385-s001.zip]

Archive with 1 entries (1 files):
- antioxidants-1343714-supplementary.pdf
